# Supplementary material for: The Vessels-Bone Axis: Iliac Artery Calcifications, Vertebral Fractures and Vitamin K from VIKI Study
Source: Nutrients. 2021 Oct 12;13(10):3567. doi: 10.3390/nu13103567 (PMC8539275; doi:10.3390/nu13103567)
Supplement: Supplementary file 1 [file nutrients-13-03567-s001.zip]

Archive with 1 entries (1 files):
- nutrients-1371827-supplementary.pdf
